# Supplementary material for: Techniques for the surgical correction of lagophthalmos secondary to leprosy: A systematic review
Source: PLoS Negl Trop Dis. 2025 Jun 16;19(6):e0013200. doi: 10.1371/journal.pntd.0013200 (PMC12193040; doi:10.1371/journal.pntd.0013200)
Supplement: S3 File — (XLSX) [file pntd.0013200.s004.xlsx]

## Sheet: Sheet1
	‘Quality score’ Calculation: (number of ‘yes’ responses divided by the number of ‘applicable criteria’) x 100
Category of study designs	Methodological quality criteria	Ahn et al. 2016				Irawati et al. 2022				Andersen JG 1961				Das et al. 2011				Singhal et al. 2015				Soares & Chew 1997				El Toukhy 2010				Gupta et al. 2014				Jue et al. 2017				Kunthseseth 1999				Lavilla et al. 2009				Verma et al. 1984
		Yes	No	Can’t tell	Comments	Yes	No	Can’t tell	Comments	Yes	No	Can’t tell	Comments	Yes	No	Can’t tell	Comments	Yes	No	Can’t tell	Comments	Yes	No	Can’t tell	Comments	Yes	No	Can’t tell	Comments	Yes	No	Can’t tell	Comments	Yes	No	Can’t tell	Comments	Yes	No	Can’t tell	Comments	Yes	No	Can’t tell	Comments	Yes	No	Can’t tell	Comments
Screening questions (for all types)	S1. Are there clear research questions?		No			Yes					No			Yes				Yes				Yes				Yes				Yes				Yes					No				No				No
	S2. Do the collected data allow to address the research questions?			Can't tell		Yes						Can't Tell		Yes				Yes				Yes				Yes				Yes				Yes						Can't tell				Can't tell				Can't tell
	Further appraisal may not be feasible or appropriate when the answer is ‘No’ or ‘Can’t tell’ to one or both screening questions.
1. Quantitative - descriptive	1.1. Is the sampling strategy relevant to address the research question?			Can't tell		N/A						Can't Tell		Yes						Can't tell		Yes				Yes				Yes				Yes						Can't tell				Can't tell				Can't tell
	1.2. Is the sample representative of the target population?	Yes								Yes				Yes				Yes				Yes				Yes				Yes				Yes						Can't tell	2 patients without leprosy included	Yes				Yes
	1.3. Are the measurements appropriate?	Yes								Yes				Yes				Yes				Yes				Yes				Yes				Yes				Yes				Yes						Can't tell
	1.4. Is the risk of nonresponse bias low?			Can't tell						Yes				Yes				Yes				Yes				Yes				Yes				Yes				Yes				Yes				Yes
	1.5. Is the statistical analysis appropriate to answer the research question?											Can't tell		Yes				Yes				Yes						Can't tell		Yes				Yes						Can't tell				Can't tell				Can't tell
	Quality score calculation	0.2856								0.43				1				0.86				1				0.86				1				1				0.29				0.43				0.29
2. Quantitative randomized controlled trials	2.1. Is randomization appropriately performed?	N/A						Can't tell	Randomisation techniquue was not specified	N/A				N/A				N/A				N/A				N/A				N/A				N/A				N/A				N/A				N/A
	2.2. Are the groups comparable at baseline?					Yes
	2.3. Are there complete outcome data?					Yes
	2.4. Are outcome assessors blinded to the intervention provided?							Can't tell
	2.5. Did the participants adhere to the assigned intervention?					Yes
	Quality score calculation					0.71
3. Qualitative	3.1. Is the qualitative approach appropriate to answer the research question?	N/A				N/A				N/A				N/A				N/A				N/A				N/A				N/A				N/A				N/A				N/A				N/A
	3.2. Are the qualitative data collection methods adequate to address the research question?
	3.3. Are the findings adequately derived from the data?
	3.4. Is the interpretation of results sufficiently substantiated by data?
	3.5. Is there coherence between qualitative data sources, collection, analysis and interpretation?
	Quality score calculation
Reference	Study Design	MMAT/CASP Category
1. Ahn SY, Park HJ, Kim JP, Park TH. Temporalis Muscle Transfer for the Treatment of Lagophthalmos in Patients With Leprosy: Refinement in Surgical Techniques to Prevent Postoperative Ptosis. J Craniofac Surg. 2016;27: 94–96. doi:10.1097/SCS.0000000000002271	Retrospective interventional study. 23	Quantitative descriptive studies
2. Irawati Y, Natalia MER, Gondhowiardjo TD, Dachlan I, Soebono H. Modified tarsorrhaphy versus gold weight implant technique for paralytic lagophthalmos treatment in patients with leprosy: One-year observation of a randomized controlled trial study. Front Med. 2022;9: 941082. doi:10.3389/fmed.2022.941082	Randomised controlled trial study 26	Quantitative randomized controlled trials
3. Andersen JG. Surgical treatment of lagophthalmos in leprosy by the Gillies temporalis transfer. Br J Plast Surg. 1961;14: 339–345. doi:10.1016/s0007-1226(61)80057-x	Retrospective interventional study. 18	Quantitative descriptive studies
4. Das P, Kumar J, Karthikeyan G, Rao PSS. Efficacy of temporalis muscle transfer for correction of lagophthalmos in leprosy. Lepr Rev. 2011;82: 279–285	Retrospective interventional study 19	Quantitative descriptive studies
5. Singhal M, Bhattacharya R, Jain S. Dynamic temporalis muscle transfer revisited – a Technique for correction of lagopthalmos in leprosy patients. Int J Recent Trends Sci Technol. 2015;14: 344–347.	Prospective interventional study. 20	Quantitative descriptive studies
6. Soares D, Chew M. Temporalis muscle transfer in the correction of lagophthalmos due to leprosy. Lepr Rev. 1997;68: 38–42. doi:10.5935/0305-7518.19970006	Retrospective interventional study 25	Quantitative descriptive studies
7. El Toukhy E. Gold weight implants in the management of lagophthalmos in leprosy patients. Lepr Rev. 2010;81: 79–81.	Prospective interventional study. 27	Quantitative descriptive studies
8. Gupta RC, Kushwaha RN, Budhiraja I, Gupta P, Singh P. Modified silicone sling assisted temporalis muscle transfer in the management of lagophthalmos. Indian J Ophthalmol. 2014;62: 176–179. doi:10.4103/0301-4738.128629	Prospective interventional study 21	Quantitative descriptive studies
9. Jue M-S, Yoo J, Kim M-S, Park H-J. The Lateral Tarsal Strip for Paralytic Ectropion in Patients with Leprosy. Ann Dermatol. 2017;29: 742–746. doi:10.5021/ad.2017.29.6.742	Retrospective interventional study 24	Quantitative descriptive studies
10. Kuntheseth S. Reanimation of the lagophthalmos using stainless steel weight implantation; a new approach and prospective evaluation. Int J Lepr Mycobact Dis Off Organ Int Lepr Assoc. 1999;67: 129–32.	Prospective interventional study. 29	Quantitative descriptive studies
11. Lavilla L, Castillo J, Domínguez AM, Rodríguez NA, Ascaso FJ, Cristóbal JA. Surgical treatment of bilateral paralytic lagophthalmos using scapha graft in a case of lepromatous leprosy. Lepr Rev. 2009;80: 448–452.	Case Report 28	Quantitative descriptive studies
12. Verma N, Garg SP, Kalra VK, Fromberg G. An evaluation of Gillies’ procedure for lagophthalmos in leprosy. Indian J Ophthalmol. 1984;32: 368–370.	Prospective interventional study. 22	Quantitative descriptive studies
